# Supplementary material for: A Study Protocol for a Randomized, Controlled Trial: Improving Glucose Time-in-Range in Diabetes in African Youth (DAYTime)
Source: Methods Protoc. 2026 Mar 8;9(2):43. doi: 10.3390/mps9020043 (PMC13010732; doi:10.3390/mps9020043)
Supplement: Supplementary file 1 [file mps-09-00043-s001.zip]

Archive with 2 entries (2 files):
- CONSORT_2025_flow_diagram - Filled 9-jan2026.pdf
- SPIRIT 2025 editable checklist- filled 20JAn2026 MPS LAYOUT.pdf
